# Supplementary material for: Enhancement of Operational Safety in Marine Cargo Cranes on a Container Ship Through the Application of Authenticated Wi-Fi Based Wireless Data Transmission from Multiple Sensors
Source: Sensors (Basel). 2024 Oct 23;24(21):6799. doi: 10.3390/s24216799 (PMC11548059; doi:10.3390/s24216799)
Supplement: Supplementary file 1 [file sensors-24-06799-s001.zip]

Archive with 1 entries (1 files):
- sensors-3137936-supplementary.pdf
